# Supplementary material for: Effectiveness, Policy, and User Acceptance of COVID-19 Contact-Tracing Apps in the Post–COVID-19 Pandemic Era: Experience and Comparative Study
Source: JMIR Public Health Surveill. 2022 Oct 27;8(10):e40233. doi: 10.2196/40233 (PMC9616021; doi:10.2196/40233)
Supplement: Multimedia Appendix 1 [file publichealth_v8i10e40233_app1.xlsx]

## Sheet: Sheet1
Continent and country		App name	Google Play	App Store	Huawei AppGallery	Practical use	Bluetooth	Location	QR code	Personal information required
Asia
	China
		WeChat	ü	ü	ü	ü		ü	ü	Name, mobile phone number; ID number
		Alipay	ü	ü	ü	ü		ü	ü	Name; mobile phone number; ID number
	Japan	COCOA	ü			ü	ü			None
	Korea	Corona 100 ma						ü		Unknown
	Mongolia	Ersdel	ü			ü	ü			None
	Vietnam	PC-Covid	ü	ü		ü			ü	Mobile phone number
	Cambodia	Stop COVID QR Code							ü	Unknown
	Laos	LaosKYC	ü	ü	ü				ü	Mobile phone number
	Thailand	Mor Chanaa	ü	ü	ü		ü	ü	ü	Mobile phone number
	Myanmar	Saw Saw Shara	ü	ü	ü		ü	ü	ü	Unknown
	Philippines	StaySafe	ü	ü		ü	ü			None
	Brunei	BruHealth	ü	ü		ü	ü	ü	ü	Name, mobile phone number (international); date of birth; ID number or birth certificate
	Malaysia	MySejahtera	ü	ü		ü	ü	ü	ü	Mobile phone number (international)
	Singapore	Trace Togethera	ü	ü	ü		ü			Name, mobile phone number (international); national registration identity card ID or date of birth certificate
	Indonesia	Pedulilindungi	ü	ü	ü	ü	ü	ü	ü	Name; mobile phone number or email
	Nepal	Hamro Swasthya	ü	ü	ü	ü	ü			Name; mobile phone number
	Bhutan	Druk tracea	ü	ü					ü	Name; mobile phone number
	Pakistan
		COVID-19 Gov PK	ü			ü		ü		None
		CoCarea		ü			ü	ü		Mobile phone number
	India	Aarogya Setu	ü	ü		√	ü	ü		Mobile phone number
	Bangladesh	Corona tracer BDa	ü				ü			Unknown
	Maldives	Traceekeea	ü	ü			ü			Mobile phone number
	Sri Lanka	MyHealth Sri Lanka	ü	ü	ü	ü		ü	ü	None
	Kazakhstan	Saqbol	ü	ü		ü	ü			None
	Uzbekistan	Self Safetya	ü	ü			ü	ü		Mobile phone number
	Lebanon	Ma3an	ü	ü	ü	ü	ü			Name; email; mobile phone number
	Israel	HaMagen	ü	ü		ü	ü	ü		None
	Jordan	Aman	ü	ü	ü	ü		ü		Google account
	Saudi Arabia
		Tawakkalnaa	ü	ü	ü				ü	National/Iqama number; date of birth
		Tabaud	ü	ü	ü	ü	ü			None
	Bahrain	BeAware Bahrain	ü	ü		ü		ü		Central population registration number; mobile phone number
	Qatar	Ehteraza	ü	ü	ü		ü	ü		Mobile phone number; Qatar identification document ; expiry date
	Kuwait	Shlonika	ü	ü	ü		ü	ü		Mobile phone number; civil ID
	United Arab Emirates	ALHOSNa	ü	ü	ü		ü			Emirates ID/Unified number; mobile phone number
	Georgia	Stop Covida					ü	ü		Unknown
	Azerbaijan	e-TABIBa	ü	ü			ü			Mobile phone number
	Turkey	Life Fits Homea	ü	ü			ü	ü		Mobile phone number
	Oman	Tarassud plus	ü	ü			Unknown	Unknown	Unknown	Mobile phone number
Europe
	Iceland	Rakning C-19	ü	ü		ü	ü			None
	Denmark	Smittestopa	ü	ü			ü			Unknown
	Norway	Smittestopp	ü	ü		ü	ü			None
	Finland	Koronavilkku	ü	ü	ü	ü	ü			None
	The United Kingdom	NHS COVID-19	ü	ü		ü	ü		ü	Postal code; region of address
	Ireland	COVID Tracker	ü	ü	ü	ü	ü			Aged >16 years
	France	TousAntiCovid	ü	ü	ü	ü	ü		ü	None
	The Netherlands	CoronaMelder	ü	ü		ü	ü			None
	Belgium	Coronalert BE	ü	ü		ü	ü			None
	Germany	Corona-Warn-App	ü	ü		ü	ü		ü	None
	Switzerland	SwissCovid	ü	ü		ü	ü		ü	None
	Poland	ProteGO Safe	ü	ü		ü	ü			None
	The Czech Republic	eRouškaa	ü	ü		×	ü			None
	Austria	Stopp Corona	ü			ü	ü			None
	Hungary	VirusRadara	ü			×	ü			None
	Estonia	HOIA	ü	ü		ü	ü			None
	Latvia	Apturi COVID Latvia	ü	ü		ü	ü			None
	Lithuania	Korona stop LT	ü	ü		ü	ü			None
	Russia	Госуслуги.Covid Трекер	ü	ü		ü	ü			None
	Portugal	Stayaway COVID	ü	ü	ü	ü	ü			None
	Spain	Radar COVID	ü	ü	ü	ü	ü			None
	Italy	Immuni	ü	ü	ü	ü	ü			None
	Malta	COVID Alert Malta	ü	ü		ü	ü			None
	Slovenia	#Oatanizdrav	ü	ü		ü	ü		ü	None
	Croatia	Stop COVID-19	ü	ü		ü	ü			None
	Bulgaria	ViruSafea	ü	ü				ü		Unknown
	North Macedonia	Stopkorona!a	ü				ü			Unknown
	Cyprus	CovTracer-EN	ü	ü		ü	ü			None
Africa
	Egypt	صحة مصرa	ü	ü	ü			ü		National ID or passport; registration number
	Tunisia	E7mia	ü				ü			Mobile phone number
	Morocco	Wigaytnaa		ü			ü	ü		Mobile phone number
	Niger	Niger Contact Tracera	ü				ü			Unknown
	Togo	TOGOSAFEa	ü	ü			ü			Mobile phone number
	Ghana	GH COVID19 Trackera	ü					ü		Email; mobile phone number
	Uganda	MoH CTCa	ü					ü		Mobile phone number
	Seychelles	Contak	ü			ü			ü	Name; national identification number or passport; mobile phone number; address
	South Africa	COVID Alert South Africa	ü	ü	ü	ü	ü			None
Oceania
	Australia	CovidSafea	ü	ü			ü			Name; postal code; age range; mobile phone number (international)
	New Zealand	NZ COVID tracer	ü	ü		ü	ü		ü	Name; email; mobile phone number
	Cook Islands	CookSafe+	ü	ü		ü	ü			None
	Fiji	careFIJI	ü	ü	ü	ü	ü		ü	Mobile phone number (international)
	Palau	AliiPass	ü	ü		ü	ü			Name; mobile phone number (international); email
	Samoa	Samoa travel tracer	ü	ü		ü	ü			Mobile phone number (international)
North America
	Canada	COVID Alert	ü	ü		ü	ü			Province or territory
	The United States	NOVID	ü	ü		ü	ü			None
	Mexico	COVID-19MXa	ü	ü				ü		Unknown
	Belize	Belize Travel Health Appa						ü		Name; mobile phone number; gender marital status; occupation
	Costa Rica	Mascarilla Digital	ü				ü			None
	Panama	Protégete Panamá	ü			ü	ü			None
	The Bahamas	Hubbcat Appa						ü		None
	Jamaica	JamCOVID19	ü	ü		ü		ü		None
	The Dominican Republic	COVID-RDa		ü			ü	ü		Unknown
	Saint Lucia	758 Care Alert	ü	ü		ü		ü		None
	Barbados	BIMSafe	ü	ü		ü	ü	ü		None
South America
	Colombia	CoronApp – Colombiaa	ü	ü			ü	ü		ID number; date of birth; mobile phone number; email; password
	Ecuador	ASI	ü	ü	ü	ü	ü			Province; canton; parish
	Peru	Perú en tus manosa	ü	ü				ü		Mobile phone number; ID number; UBIGEO Code
	Brazil	Coronavírus - SUS	ü	ü		ü	ü			None
	Uruguay	Coronavirus UYa	ü	ü	ü		ü			None
	Paraguay	Covid-19 PYa	ü					ü		ID number
Apps with letter a in upper right corner cannot be used.
