# Supplementary material for: Effectiveness, Policy, and User Acceptance of COVID-19 Contact-Tracing Apps in the Post–COVID-19 Pandemic Era: Experience and Comparative Study
Source: JMIR Public Health Surveill. 2022 Oct 27;8(10):e40233. doi: 10.2196/40233 (PMC9616021; doi:10.2196/40233)
Supplement: Multimedia Appendix 2 [file publichealth_v8i10e40233_app2.xlsx]

## Sheet: Sheet1
Country and app name		Official website	Co ntact-tracing app information available
China
	WeChat	https://weixin.qq.com/	No
	Alipay	https://www.alipay.com/	No
Japan	COCOA	https://www.mhlw.go.jp/stf/seisakunitsuite/bunya/cocoa_00138.html	Yes
Korea	Corona 100 m	Unknown	Unknown
Mongolia	Ersdel	https://covid19ersdel.e-mongolia.mn/	Yes
Vietnam	PC-Covid	https://pccovid.gov.vn/	Yes
Cambodia	Stop COVID QR Code	https://res.cloudinary.com/crowdicity-eu-cld/image/upload/MPTC_Stop_Covid_App-_Pitch_Deck_bxbt7i	Yes
Laos	LaosKYC	https://www.laokyc.gov.la/Howto	Yes
Thailand	Mor Chana	https://morchana.in.th/	Yes
Myanmar	Saw Shar	https://myanmar.gov.mm/mobile-app-gallery/-/asset_publisher/3fLoPJ93cMAT/content/saw-saw-shar?_com_liferay_asset_publisher_web_portlet_AssetPublisherPortlet_INSTANCE_3fLoPJ93cMAT_redirect=https%3A%2F%2Fmyanmar.gov.mm%2Fmobile-app-gallery%3Fp_p_id%3Dcom_liferay_asset_publisher_web_portlet_AssetPublisherPortlet_INSTANCE_3fLoPJ93cMAT%26p_p_lifecycle%3D0%26p_p_state%3Dnormal%26p_p_mode%3Dview%26_com_…	No
Philippines	StaSafe	https://www.staysafe.ph/	No
Brunei	BruHealth	https://www.moh.gov.bn/SitePages/bruhealth.aspx	Yes
Malaysia	MySejahtera	https://mysejahtera.malaysia.gov.my/intro/	Yes
Singapore	Trace Together	https://www.tracetogether.gov.sg/	Yes
Indonesia	Pedulilindungi	https://www.pedulilindungi.id/	Yes
Nepal	Hamro Swasthya	https://mohp.gov.np/en	No
Bhutan	Druk Trace	http://www.samtse.gov.bt/announcements/druk-trace-app	Yes
Pakistan
	COVID-19 Gov PK	https://moitt.gov.pk/ProjectDetail/OWY2ZTNlY2ItMDRiYi00NDY5LWFjNzctZjg4MWFiMTRkNmY1	No
	CoCare	https://cocareapp.com/index.html	Yes
India	Aarogya Setu	https://www.aarogyasetu.gov.in/#how	Yes
Bangladesh	Corona Tracer BD	https://macademy.gov.bd/2020/11/25/govt-urges-to-use-corona-tracer-bd-app-to-curb-virus-spread/	Yes
Maldives	Traceekee	https://trace.hpa.gov.mv/index.html?lang=en	Yes
Sri Lanka	MyHealth Sri Lanka	https://www.icta.lk/news/myhealth-sri-lanka-mobile-app-launched/	Yes
Kazakhstan	Saqbol	https://egov.kz/cms/en/information/about/Saqbol_mobileapp	Yes
Uzbekistan	Self Safety	Unknown	Unknown
Lebanon	Ma3an	https://www.moph.gov.lb/en/ma3an	Yes
Israel	HaMagen	https://govextra.gov.il/ministry-of-health/hamagen-app/download-en/	Yes
Jordan	Aman	Unknown	Unknown
Saudi Arabia
	Tawakkalna	https://ta.sdaia.gov.sa/en/index	Yes
	Tabaud	https://tabaud.sdaia.gov.sa/IndexEn	Yes
Bahrain	BeAware Bahrain	https://healthalert.gov.bh/en/category/beaware-bahrain-app	Yes
Qatar	Ehteraz	https://covid19.moph.gov.qa/EN/Documents/PDFs/Ehteraz-Guide-en.pdf	Yes
Kuwait	Shlonik	https://moh-prod.azurefd.net/en/privacy-policy	Yes
United Arab Emirates	AL HOSN	https://u.ae/en/information-and-services/justice-safety-and-the-law/handling-the-covid-19-outbreak/smart-solutions-to-fight-covid-19	Yes
Georgia	Stop Covid	Unknown	Unknown
Azerbaijan	e-TABIB	https://koronavirusinfo.az/az/page/haqqimizda/e-tebib-mobil-tetbiqini-yukleyin	Yes
Turkey	Life Fits Home	https://www.turkitopscovid.com/life-fits-into-home-app	Yes
Oman	Tarassud plus	https://omanuna.oman.om/en/government-mobile-apps/tarassud	No
Iceland	Rakning C-19	Unknown	Unknown
Denmark	Smittestop	https://smittestop.dk/en	Yes
Norway	Smittestopp	https://www.helsenorge.no/en/smittestopp/	Yes
Finland	Koronavilkku	https://koronavilkku.fi/	Yes
The United Kingdom	NHS COVID-19	https://covid19.nhs.uk/	Yes
Ireland	COVID Tracker	https://www.hse.ie/eng/about/who/primarycare/socialinclusion/travellers-and-roma/irish-travellers/covid19-tracker-app.html	Yes
France	TousAntiCovd	https://bonjour.tousanticovid.gouv.fr/en/features/tousanticovid-signal	Yes
The Netherlands	CoronaMelder	https://coronamelder.nl/en/	Yes
Belgium	Coronalert BE	https://coronalert.be/en/	Yes
Germany	Corona-Warn-App	https://www.bundesregierung.de/breg-de/themen/corona-warn-app/corona-warn-app-englisch	Yes
Switzerland	SwissCovid	https://www.bag.admin.ch/bag/en/home/krankheiten/ausbrueche-epidemien-pandemien/aktuelle-ausbrueche-epidemien/novel-cov/swisscovid-app-und-contact-tracing.html#-1601404801	Yes
Poland	ProteGO Safe	https://www.gov.pl/web/stopcovid-en/privacy-policy-stop-covid---protego-safe	Yes
The Czech Republic	eRouška	https://erouska.cz/	Yes
Austria	STOPP Corona	https://www.stopp-corona.at/	Yes
Hungary	V VirusRadar	Unknown	Unknown
Estonia	HOIA	https://hoia.me/en/	Yes
Latvia	Apturi COVID Latvia	https://www.apturicovid.lv/biezak-uzdotie-jautajumi	Yes
Lithuania	Korona stop LT	https://koronastop.lrv.lt/lt/programele	Yes
Russia	ГОСУСЛУГИ.COVID ТРЕКЕР	Unknown	Unknown
Portuguese	Stayaway COVID	https://stayawaycovid.pt/landing-page/	Yes
Spain	Radar COVID	https://radarcovid.gob.es/	Yes
Italy	IMMUNI	https://www.immuni.italia.it/	Yes
Malta	COVID alert Malta	https://covidalert.gov.mt/	Yes
Slovenia	#Oatanizdrav	https://www.gov.si/en/topics/coronavirus-disease-covid-19/the-ostanizdrav-mobile-application/	Yes
Croatia	Stop COVID-19	https://www.koronavirus.hr/stop-covid-19-723/723?gclid=EAIaIQobChMI7cek3uny9gIVRq2WCh2EmA2fEAAYASAAEgJEJvD_BwE	Yes
North Macedonia	StopKorona!	Unknown	Unknown
Bulgaria	ViruSafe	https://virusafe.info/	Yes
Cyprus	CovTracer-EN	https://covtracer.dmrid.gov.cy/dmrid/covtracer/covtracer.nsf/home_en/home_en?opendocument	Yes
Egypt	صحة مصر	Unknown	Unknown
Tunisia	E7mi	https://e7mi.tn/faq_fr.html	Yes
Morocco	Wiqaytna	Unknown	Unknown
Niger	Niger Contact Tracer	Unknown	Unknown
Togo	TOGO SAFE	Unknown	Unknown
Ghana	GH COVID-19 Tracker	https://ghcovid19.com/	Yes
Uganda	MoH CTC	https://ctiafrica.com/homepages/download-moh-ctc-app-by-the-ministry-of-health-uganda/	No
Seychelles	Contak	http://www.health.gov.sc/index.php/contak/	Yes
South Africa	COVID Alert South Africa	https://sacoronavirus.co.za/covidalert/	Yes
Australia	CovidSafe	https://www.covidsafe.gov.au/index.html#how-anchor	Yes
New Zealand	NZ COVID tracer	https://www.health.govt.nz/covid-19-novel-coronavirus/covid-19-resources-and-tools/nz-covid-tracer-app	Yes
Cook Islands	CookSafe+	https://www.health.gov.ck/cooksafeplus/	Yes
Fiji	careFIJI	https://carefiji.digitalfiji.gov.fj/	Yes
Palau	AliiPass	https://palau.travel/covid/	Yes
Samoa	Samoa Travel Tracer	https://www.samoatourism.org/articles/315/samoa-travel-tracer-app	Yes
Canada	COVID Alert	https://www.canada.ca/en/public-health/services/diseases/coronavirus-disease-covid-19/covid-alert.html	Yes
The United States	NOVID	https://www.novid.org/	Yes
Mexico	COVID-19MX	https://landing.coronavirus.gob.mx/	No
Belize	Belize Travel Health App	https://belizing.com/Belize-Health-App/	Yes
Costa Rica	Mascarilla Digital	https://www.ministeriodesalud.go.cr/mascarilladigital/	No
Panama	Protégete Panamá	https://protegete.panamasolidario.gob.pa/	Yes
The Bahamas	Hubbcat App	https://www.hubbcat.com/hubbcat-solution-supports-bahamas-tourism-safety-of-front-line-responders/	No
Jamaica	JamCOVID19	https://jamcovid19.moh.gov.jm/	No
The Dominican Republic	COVID-RD	https://coronavirusrd.gob.do/app-covid-rd/	Yes
Saint Lucia	758 Care Alert	https://www.stlucia.org/fr/covid-19/international-arrivals/	No
Barbados	BIMSafe	https://bimsafe.gov.bb/	Yes
Colombia	CoronApp -Colombia	https://www.youtube.com/watch?v=vFRwCNEV2Go	Yes
Ecuador	ASI	https://www.ministeriodegobierno.gob.ec/app-asi-para-combatir-la-pandemia/	No
Peru	Perú en tus manos	https://www.youtube.com/watch?v=fp_wyZrTXdo	Yes
Brazil	Coronavírus - SUS	Unknown	Unknown
Uruguay	Coronavirus UY	https://www.gub.uy/ministerio-salud-publica/sites/ministerio-salud-publica/files/2020-06/disen%CC%83o%20gacetilla%20coronavirus%202%20copia_0.pdf	Yes
Paraguay	Covid-19 PY	https://apps.paraguay.gov.py/covid-19-py/	No
