# Supplementary material for: Effectiveness, Policy, and User Acceptance of COVID-19 Contact-Tracing Apps in the Post–COVID-19 Pandemic Era: Experience and Comparative Study
Source: JMIR Public Health Surveill. 2022 Oct 27;8(10):e40233. doi: 10.2196/40233 (PMC9616021; doi:10.2196/40233)
Supplement: Multimedia Appendix 3 [file publichealth_v8i10e40233_app3.xlsx]

## Sheet: Sheet1
Country	App name	Information sources
Korea	corona 100m	Elkhodr M, Mubin O, Iftikhar Z, Masood M, Alsinglawi B, Shahid S, Alnajjar F. Technology, Privacy, and User Opinions of COVID-19 Mobile Apps for Contact Tracing: Systematic Search and Content Analysis. J Med Internet Res. 2021 Feb 9;23(2):e23467. doi: 10.2196/23467. PMID: 33493125; PMCID: PMC7879719.
Thailand	morchana	https://morchana.in.th/in1/
Myanmar	saw saw shar	https://witsa.org/wp-content/uploads/2020/09/COVID-19-Tech-Solutions-for-Countries-or-Regions.pdf
Singapore	tracetogether	Abbas, R., & Michael, K. (2020). The coronavirus contact tracing app won't log your location, but it will reveal who you hang out with. Abbas, R., & Michael, K. (2020). COVID-19 contact trace app deployments: Learnings from Australia and Singapore. IEEE Consumer Electronics Magazine, 9(5), 65-70.
Bhutan	druk trace	https://www.moh.gov.bt/druk-trace/
Pakistan	cocare	https://cocareapp.com/index.html
Bangladesh	corona tracer bd	Ahmad, K., Alam, F., Qadir, J., Qolomany, B., Khan, I., Khan, T., ... & Al-Fuqaha, A. (2021). Sentiment Analysis of Users' Reviews on COVID-19 Contact Tracing Apps with a Benchmark Dataset. arXiv preprint arXiv:2103.01196. https://macademy.gov.bd/2020/11/25/govt-urges-to-use-corona-tracer-bd-app-to-curb-virus-spread/
Maldives	traceekee	【https://trace.hpa.gov.mv/】
Uzbekistan	self safety	Introducation guide included in app
Saudi Arabia	Tawakkalna	Alanzi, T. (2021). A review of mobile applications available in the app and google play stores used during the COVID-19 outbreak. Journal of Multidisciplinary Healthcare, 14, 45.
	TABAUD	https://tabaud.sdaia.gov.sa/IndexEn
Qatar	EHTERAZ	https://covid19.moph.gov.qa/EN/Documents/PDFs/Ehteraz-Guide-en.pdf
Kuwait	shlonik	Introducation guide included in app
UAE	Al Hosn	https://u.ae/en/information-and-services/justice-safety-and-the-law/handling-the-covid-19-outbreak/smart-solutions-to-fight-covid-19
Georgia	stopcovid	Wen, H., Zhao, Q., Lin, Z., Xuan, D., & Shroff, N. (2020, October). A study of the privacy of covid-19 contact tracing apps. In International Conference on Security and Privacy in Communication Systems (pp. 297-317). Springer, Cham.
Azerbaijan	e-tabib	https://koronavirusinfo.az/az/page/haqqimizda/e-tebib-mobil-tetbiqini-yukleyin
Turkey	Life Fits Home	https://www.turkiyestopscovid.com/life-fits-into-home-app
Denmark	Smittestop	https://smittestop.dk/spoergsmaal-og-svar
Czech	eRouška	https://erouska.cz/en/vyhodnoceni-rizika
Hungary	virushungary	Herendy, C. (2020, September). How were apps developed during, and for, COVID-19?: an investigation into user needs assessment and testing. In 2020 11th IEEE International Conference on Cognitive Infocommunications (CogInfoCom) (pp. 000503-000508). IEEE.
North Macedonia	stopkorona!	https://mhealth-hub.org/stopkorona
Bulgaria	virusafe	Kouliaridis, V., Kambourakis, G., Chatzoglou, E., Geneiatakis, D., & Wang, H. (2021). Dissecting contact tracing apps in the Android platform. Plos one, 16(5), e0251867.
Egypt	صحة مصر	Thayyil, J., Kuniyil, V., & Cherumanalil, J. M. (2020). COVID-19: digital contact tracing technologies and ethical challenges. Int J Community Med Public Heal, 7(7), 2854.
Tunisia	e7mi	https://e7mi.tn/faq_fr.html
Monaco	wigaytna	https://innov.afro.who.int/emerging-technological-innovations/wiqaytna-2744
Niger	niger contact tracer	https://apps.apple.com/ne/app/niger-contact-tracer/id1518226371
Togo	togo-safe	https://www.youtube.com/watch?v=1RsGOr6R1Po，https://www.youtube.com/watch?v=RRlQHgGyy9k
Ghana	gh covid19 tracker	Kondylakis, H., Katehakis, D. G., Kouroubali, A., Logothetidis, F., Triantafyllidis, A., Kalamaras, I., ... & Tzovaras, D. (2020). COVID-19 mobile apps: a systematic review of the literature. Journal of medical Internet research, 22(12), e23170. Jalabneh, R., Syed, H. Z., Pillai, S., Apu, E. H., Hussein, M. R., Kabir, R., ... & Saxena, S. K. (2021). Use of mobile phone apps for contact tracing to…
Uganda	moh ctc app	【Surveillance, data protection, and freedom of expression in Kenya and Uganda during COVID-19】http:https://www.article19.org/resources/kenya-and-uganda-covid-19-pandemic-surveillance-and-threats-to-human-rights/
Australia	covidsafe	https://www.covidsafe.gov.au/index.html#how-anchor
Mexico	covid-19mx	Sosa, J. P., Ferreira Caceres, M. M., & Ross-Comptis, J. (2021). Web-Based Apps in the fight against COVID-19. J Med Artif Intell, 4, 1-1.
Belize	Belize Travel Health App	https://belizing.com/Belize-Health-App/
Bahamas	hubbcat	https://www.bahamas.com/pressroom/bahamas-ministry-of-tourism--aviation-statement-on-updated-covid-19-measures
Dominican Republic	COVID-rd	https://coronavirusrd.gob.do/app-covid-rd/
Colombia	coronapp-colombia	https://www.youtube.com/watch?v=vFRwCNEV2Go
Peru	Perú en tus manos	https://www.youtube.com/watch?v=fp_wyZrTXdo
Uruguay	coronavirus uy	https://www.gub.uy/ministerio-salud-publica/sites/ministerio-salud-publica/files/2020-06/disen%CC%83o%20gacetilla%20coronavirus%202%20copia_0.pdf
Paraguay	covid-19 py	http://let.iiec.unam.mx/sites/let.iiec.unam.mx/files/OLAG%20%282021%29%20Sistemas%20digitales%20de%20vigilancia%20en%20Am%C3%A9rica%20Latina%20frente%20a%20la%20emergencia%20sanitaria%20_0.pdf
